# Supplementary material for: A joint modeling approach for longitudinal microbiome data improves ability to detect microbiome associations with disease
Source: PLoS Comput Biol. 2020 Dec 14;16(12):e1008473. doi: 10.1371/journal.pcbi.1008473 (PMC7769610; doi:10.1371/journal.pcbi.1008473)
Supplement: S1 Code — (R) [file pcbi.1008473.s001.R]

########################
### Analysis example ###
########################

library(phyloseq)
library(tidyverse)
library(rstanarm)
library (readr)

## Uncomment to run parallel MCMC chains
# library(parallel)
# options(mc.cores = detectCores() - 1)

# Pregnancy microbiome analysis -------------------------------------------

## Load pregnancy microbiome dataset 

url = "https://raw.githubusercontent.com/abbyyan3/NBZIMM-tutorial/master/NBMM-longitudinal-temporal-data/"
dat.samp.tab = read.csv(
  url(paste0(url, 'temporal%20spatial%20clinical%20merged.csv')),row.names = 1)
dat.otu.tab = read.csv(
  url(paste0(url, 'temporal%20spatial%20otu.csv')),row.names = 1)
dat.tax.tab = read.csv(
  url(paste0(url, 'temporal%20spatial%20taxonomy.csv')),row.names = 1)

## Set up taxa abundance data
dat.tax.tab <- apply(dat.tax.tab, 2, function(x) gsub('\\[|\\]', '', x))
dat.tax.tab <- apply(dat.tax.tab, 2, function(x) gsub(':|-', '_', x))

otu.names <- paste0('OTU_', rownames(dat.tax.tab))
rownames(dat.tax.tab) <- otu.names
colnames(dat.otu.tab) <- otu.names

OTU <- otu_table(dat.otu.tab, taxa_are_rows = FALSE)
TAX <- tax_table(as.matrix(dat.tax.tab))
SAM <- sample_data(dat.samp.tab)

ps.genus <- phyloseq(OTU, TAX, SAM) %>%
  tax_glom(taxrank = 'Genus') %>% # Combine by genus
  subset_samples(BodySite == 'Vaginal_Swab') %>% # Look only at vaginal samples
  subset_samples(GDColl <= GDDel) # Remove samples collected after delivery

genus.names <- make.names(tax_table(ps.genus)[,'Genus'], unique = TRUE)
taxa.data <- data.frame(otu_table(ps.genus))
colnames(taxa.data) <- genus.names

## Format metadata
metadata <- data.frame(sample_data(ps.genus)) %>%
  filter(GDColl >= 0) %>% 
  mutate(GWColl = GDColl / 7) %>%
  mutate(GWDel = GDDel / 7) %>%
  mutate(Preterm = (Outcome != 'Term')) %>%
  mutate(high_income = SES_household_income %in% 
           c("$60,000 - $80,000", "$80,000 - $100,000","$100,000 - $150,000",
             "$150,000 - $200,000","$250,000 or more")) %>%
  mutate(non_hispanic_white = (Ethnicity == 'Non-hispanic' & Race == 'White')) %>%
  mutate(Delivery = 1) %>%
  mutate(History_of_preterm_delivery = factor(History_of_preterm_delivery)) %>%
  mutate(TrimColl = factor(TrimColl))

## Set up for longitudinal component
long.model <- Prevotella ~ GWColl + History_of_preterm_delivery + 
  Preeclampsia + non_hispanic_white +
  (TrimColl | SubjectID) + # random effects
  offset(log(LibrarySize)) # offset term

long.data <- metadata %>%
  left_join(cbind('SampleID' = rownames(taxa.data), taxa.data), by = 'SampleID') %>% 
  select(Prevotella, GWColl, History_of_preterm_delivery, Preeclampsia, non_hispanic_white,
         TrimColl, SubjectID, LibrarySize)

## Set up for event component
surv.model <- Surv(GWDel, Delivery) ~  Preeclampsia + non_hispanic_white + high_income

surv.data <- metadata %>%
  select(SubjectID, GWDel, Delivery, Preeclampsia, non_hispanic_white, high_income) %>%
  distinct()

## Build joint model
jm.fit <- stan_jm(
  formulaLong = long.model,
  dataLong = long.data,
  formulaEvent = surv.model,
  dataEvent = surv.data,
  time_var = "GWColl",
  id_var = "SubjectID",
  family = neg_binomial_2,
  assoc = 'muvalue',
  scale_assoc = 10,
  adapt_delta = 0.9,
  max_treedepth = 15,
  seed = 54321,
  iter = 2000,
  init_r = 0.5
)

summary(jm.fit)


##############################
### Event times simulation ###
##############################

library(simsurv)

# Simulation function -----------------------------------------------------
sim_jm_data <- function(N, K, scale_assoc = NULL, seed = NULL, alpha = NULL) {
  if (!is.null(seed)) set.seed(seed)
  
  # Assocication effect
  alpha = ifelse(is.null(alpha),runif(1, 0.1, 0.8) * sample(c(-1,1), 1), alpha)
  scaled_alpha = ifelse(!is.null(scale_assoc), alpha * scale_assoc, alpha)
  
  long_model = y ~ var1 + time + var1:time + (time | id) + offset(log(counts))
  event_model = Surv(time, event) ~ var2 + var3
  
  # Simulate longitudinal metadata ------------------------------------------
  ids = seq_len(N)
  var1 <- rbinom(N, 1, prob = 0.5)
  maxtLong <- 8 # maximum follow-up time
  
  counts_mean = 20000
  counts_sd = 5000
  counts = round(rnorm(N * K, mean = counts_mean, sd = counts_sd))
  min_counts=1000
  counts[which(counts < min_counts)] <- min_counts
  
  # Set up data frame
  dataLong <- data.frame(id = rep(ids, each = K),
                         time = c(replicate(N, c(0, sort(runif(K - 1, 0, maxtLong))))),
                         var1 = rep(var1, each = K),
                         counts = counts)
  
  
  
  
  # Simulate longitudinal taxon data ----------------------------------------
  X <- model.matrix(~ var1 + time + var1:time, data = dataLong) # fixed effects variables
  Z <- model.matrix(~ time, data = dataLong) # random effects variables
  
  # Fixed ffects
  beta_vals <- c(0, # set to zero initially
                 runif(1, 0.1, 0.4) * sample(c(-1,1), 1), 
                 runif(1, 0.1, 0.4) * sample(c(-1,1), 1),
                 runif(1, 0.3, 0.6)* sample(c(-1,1), 1))
  
  # Random effects
  D11 <- 0.003 
  D22 <- 0.001 
  rho <- runif(1,-0.8,-0.5) # correlation
  D21 <- rho * D11 * D22 # covariance
  Sigma = matrix(c(D11,D21,D21,D22),nrow=2)
  b <- MASS::mvrnorm(N, mu = c(0,0), Sigma = Sigma)
  
  # Evaluate linear equation and adjust intercept
  eta_tmp <- as.vector(X %*% beta_vals + rowSums(Z * b[dataLong$id, , drop = FALSE])) 
  beta_vals[1] <- -1 * (max(eta_tmp) + 0.1)
  
  # Evaluate linear equation with new intercept
  eta_y <- as.vector(X %*% beta_vals + rowSums(Z * b[dataLong$id, , drop = FALSE])) 
  mu = exp(eta_y) # apply inverse link function
  mu_offset = mu * dataLong$counts # adjust for offset
  
  # Sample from negative binomial distribution
  nb_disp_par <- runif(1,2,10) # dispersion
  dataLong$y <- rnbinom(dim(dataLong)[1], size = nb_disp_par, mu = mu_offset)
  
  # Simulate event metadata -------------------------------------------------
  shape_par = 1 # Weibull shape parameter
  h_0 <- 0.1 # baseline hazard
  var2 = rbinom(N, 1, prob = 0.5)
  var3 = rbinom(N, 1, prob = 0.3)
  maxtEvent <- 10 # maximum event time
  
  # Set up data frame
  dataEvent <- data.frame(id = ids,
                          var2 = var2,
                          var3 = var3)
  
  # Simulate joint model event times ----------------------------------------------------
  
  # Hazard function
  haz <- function(t, x, betas, ...) {
    betas[["delta"]] * (t ^ (betas[["delta"]] - 1)) * exp(
      betas[["gamma_0"]] +
        betas[["gamma_1"]] * x[["w1"]] +
        betas[["gamma_2"]] * x[["w2"]] +
        betas[["scaled_alpha"]] * exp(
          betas[["beta_0i"]] +
            betas[["beta_1i"]] * t +
            betas[["beta_1"]]  * x[["x1"]] +
            betas[["beta_3"]]  * x[["x1"]] * t
        )
    )
  }
  
  gammas <- c(runif(1, 0.3, 0.5),
              runif(1, -0.9, -0.7))
  
  # Hazard parameters
  betas <- data.frame(
    delta   = rep(shape_par,    N),
    gamma_0 = rep(log(h_0),N),
    gamma_1 = rep(gammas[1],  N),
    gamma_2 = rep(gammas[2], N),
    scaled_alpha   = rep(scaled_alpha, N),
    beta_0  = rep(beta_vals[1],   N), # intercept
    beta_1  = rep(beta_vals[2],  N), # var1
    beta_2  = rep(beta_vals[3], N), # time
    beta_3  = rep(beta_vals[4], N) # var1:time
  )
  
  # Subject-specific parameters
  betas$beta_0i <- betas$beta_0 + b[,1] # combine intercepts
  betas$beta_1i <- betas$beta_2 + b[,2] # combine time effects
  
  # Covariates
  covdat <- data.frame(
    w1 = var2,
    w2 = var3,
    x1 = var1
  )
  
  # Simulate event times
  times <- simsurv::simsurv(hazard = haz, x = covdat, betas = betas, maxt = maxtEvent, seed = 546546)
  
  # Add time and event data
  dataEvent$time <- times$eventtime
  dataEvent$event <- times$status
  
  # Remove longitudinal data points after event times (required for stan_jm)
  dataLong_jm <- dataLong[dataLong$time < dataEvent[match(dataLong$id, dataEvent$id),'time'],]
  
  ret.vals <- list('event_model' = event_model,
                   'long_model' = long_model,
                   'dataEvent' = dataEvent,
                   'dataLong' = dataLong,
                   'dataLong_jm' = dataLong_jm,
                   'alpha' = alpha,
                   'beta_vals' = beta_vals, 
                   'gammas' = gammas, 
                   'base_haz' = h_0, 
                   'nb_disp_par' = nb_disp_par,
                   'Sigma' = Sigma)
}


# Settings for simulated dataset in paper ---------------------------------
N = 1000
K = 10
scale_assoc = 10
seed = 543210
alpha = 0.5

sim.data <- sim_jm_data(N, K, scale_assoc, seed = seed, alpha = 0.5)
